# Supplementary material for: Growth velocity in children with Environmental Enteric Dysfunction is associated with specific bacterial and viral taxa of the gastrointestinal tract in Malawian children
Source: PLoS Negl Trop Dis. 2020 Jun 23;14(6):e0008387. doi: 10.1371/journal.pntd.0008387 (PMC7310680; doi:10.1371/journal.pntd.0008387)
Supplement: S2 Table — (XLSX) [file pntd.0008387.s004.xlsx]

## Sheet: phage_DESeq_results
(A) Differential Abundance Testing (DESeq2) results for the pairwise group comparison: Adequate vs Poor
OTU	Category	Rank0	Rank1	Rank2	Rank3	Rank4	baseMean	log2FoldChange	lfcSE	stat	pvalue	padj	Significant
942016	phage	Podoviridae	Podoviridae	unclassified Podoviridae	Enterobacter phage EcP1		8.16355	26.5408	6.39575	4.14975	3.32842e-05	0.0313204	TRUE
(B) Differential Abundance Testing (DESeq2) results for the pairwise group comparison: Adequate vs Moderate
NA
(C) Differential Abundance Testing (DESeq2) results for the pairwise group comparison: Moderate vs Poor
OTU	Category	Rank0	Rank1	Rank2	Rank3	Rank4	baseMean	log2FoldChange	lfcSE	stat	pvalue	padj	Significant
1327037	phage	Siphoviridae	Siphoviridae	unclassified Siphoviridae	Croceibacter phage P2559Y		69.9942	-4.04532	1.07141	-3.77571	0.000159554	0.07507	TRUE
444876	phage	Podoviridae	Podoviridae	Autographivirinae	unclassified Autographivirinae	Cyanophage P-SSP2	175.154	24.202	6.18441	3.91339	9.10103e-05	0.07507	TRUE
